# Supplementary material for: Identification, expression, alternative splicing and functional analysis of pepper WRKY gene family in response to biotic and abiotic stresses
Source: PLoS One. 2019 Jul 22;14(7):e0219775. doi: 10.1371/journal.pone.0219775 (PMC6645504; doi:10.1371/journal.pone.0219775)
Supplement: S1 Table — (XLSX) [file pone.0219775.s005.xlsx]

## Sheet: Sheet1
S1 Table. Primers used for quantitative RT-PCR in the study.
Gene ID	Strand	Primer Sequences (5'-3')
CaWRKY1	Sense	GAACTCGCTTCAATCTCACCG
	Antisense	ATGTCCTCATCTTGCGGCTC
CaWRKY2	Sense	GTTTACCAATCGCCGAGACAG
	Antisense	CAGGTTCGTCACACTGCTCC
CaWRKY3	Sense	AGCAAATGACCAAATCTCCG
	Antisense	CCATCTATAACCATCGTCCAAC
CaWRKY6	Sense	GCTGTCATCACGCTACTTATTACG
	Antisense	GCTCTCAAACTCATCAACGC
CaWRKY7	Sense	TGGGTCTTCTCCTTCTCATTC
	Antisense	AGTCTCAACTGCCATCTTCGT
CaWRKY8	Sense	CAATAGCGGGAACGGATACA
	Antisense	AGGCTTTGGGTGGTTGTGAT
CaWRKY9	Sense	CCAAAACCTCTAAATAGTCCCCA
	Antisense	TACCACCAGCCGATTCAACA
CaWRKY10	Sense	AAGGCTGAAGGAGAATGT
	Antisense	TGTAGTAGGCTCTTGGATAA
CaWRKY11	Sense	ACCCATCCCAAGCTGAAACA
	Antisense	CGACAAGGAAGGCACCATT
CaWRKY12	Sense	CTCCTACCTGCCCAGTCAA
	Antisense	AGTTGTAACGGGGCCTGAA
CaWRKY13	Sense	AGAACAAGACATCCTTTGGTGC
	Antisense	CGAGGGCATTCAGTAGCCTT
CaWRKY14	Sense	CGAAGCCAAGTTTAATGACG
	Antisense	TTCCATATTGTTGCGAGGTG
CaWRKY15	Sense	TTTGCTCCTACCTGCCCAGT
	Antisense	TGGAATGGTTGTGTTCTCC
CaWRKY16	Sense	GTACAGTGGCGAAGTCAG
	Antisense	ATGTATGGACAAAGGTGG
CaWRKY18	Sense	ACGGGTTCTTGGGGCTAATG
	Antisense	CTCCTTGTTTGGAAAGCGTA
CaWRKY19	Sense	ATGATGGCTATCGTTGGAG
	Antisense	GCTTGTCAATAGGATGGGT
CaWRKY20	Sense	TTTATGCCTTCTTCTCCCTC
	Antisense	CTCCCATCTCACTACTAATCAGTC
CaWRKY21	Sense	TTACTCCTGGTGCTCTTACG
	Antisense	CATCATCTGCTTGTTGAGGT
CaWRKY22	Sense	AGACGATGGCTATAAGTGGAGA
	Antisense	CTATAGTAATTCCTCGGGTTGG
CaWRKY24	Sense	TCATCCGAAGTTGTTTGTCC
	Antisense	AGATGGGTTCAGCAGTAGCA
CaWRKY26	Sense	CGAAGGTGAACATAATCATCCC
	Antisense	CTTGAATCCCATCGCATAGT
CaWRKY28	Sense	ACAGAAACACCAGCAACTCAT
	Antisense	AATTCCCACCAAATCCACA
CaWRKY30	Sense	AATCCCAACAAACCCACCAG
	Antisense	TTTCCGTCAAGTCAACCACC
CaWRKY31	Sense	CGTTTGAGTGGATTTGCTGT
	Antisense	TGATTCATCTGGCACACG
CaWRKY32	Sense	ACTAACCGCATCACCAGCAAC
	Antisense	TACTGCGAAATCGGTCGTGGC
CaWRKY33	Sense	CATTGGAGAGCCTCATTTC
	Antisense	CCGACCACCATTACTATCAC
CaWRKY34	Sense	AAAGTTTCGTACCACATACC
	Antisense	GGTGACAATGCTGCTCTA
CaWRKY35	Sense	CCGTAGACATCAACCCTTCC
	Antisense	TCCGAGAATCCAGCAAAG
CaWRKY37	Sense	GTATCACCTCAAACGGACACT
	Antisense	TGTTACATCCATCCCACCAT
CaWRKY38	Sense	GCTGCTTTGGCTTATGAT
	Antisense	TTATGCTCGGCACTGGA
CaWRKY45	Sense	TCACCAACAACAGGGAGTTT
	Antisense	TTGATGATGAAGTAGCAGGC
CaWRKY50	Sense	ACCTCAACTTTGGTGGATG
	Antisense	ACCTGTTTGCTTGCTTGG
CaWRKY51	Sense	TGAAATGGCTGTTACCGC
	Antisense	AACCTGTGAAGAAGGCTCTC
CaWRKY61	Sense	GTGAACCACGACACATTGTT
	Antisense	TGAGCATCTGTAGTAACTCCTCG
Actin	Sense	TGCAGGAATCCACGAGACTAC
	Antisense	TACCACCACTGAGCACAATGTT
