# Supplementary material for: Identification, expression, alternative splicing and functional analysis of pepper WRKY gene family in response to biotic and abiotic stresses
Source: PLoS One. 2019 Jul 22;14(7):e0219775. doi: 10.1371/journal.pone.0219775 (PMC6645504; doi:10.1371/journal.pone.0219775)
Supplement: S4 Table — (XLSX) [file pone.0219775.s008.xlsx]

## Sheet: Sheet1
S4 Table. The homologue genes of CaWRKY in tomato (Solanum lycopersicum)
Ca_ID	Capsicum annuum	Sl_ID	Solanum_lycopersicum	Identity%	Length	Not match	Gap%	Query_start	Query_end	Sub_start	Sub_end	P-value
CaWRKY1	CA01g01900	SlWRKY56	Solyc08g081630	80.108	186	25	5	1	179	51	231	7.14e-86
CaWRKY2	Capana01g000167	SlWRKY29	Solyc08g081610	77.676	327	42	9	1	321	1	302	1.55e-165
CaWRKY3	Capana01g002803	SlWRKY71	Solyc02g071130	81.69	71	13	0	155	225	151	221	6.08e-39
CaWRKY4	Capana01g003441	SlWRKY13	Solyc04g051540	81.395	86	16	0	146	231	138	223	2.21e-50
CaWRKY5	CA01g34460	SlWRKY53	Solyc08g008280	74.275	276	65	3	1	270	1	276	7.34e-149
CaWRKY6	Capana01g004472	SlWRKY53	Solyc08g008280	83.73	252	40	1	2	253	110	360	1.03e-160
CaWRKY8	Capana02g000680	SlWRKY8	Solyc02g093050	89.781	137	12	2	49	185	192	326	7.93e-86
CaWRKY9	Capana02g000918	SlWRKY72	Solyc02g067430	86.458	288	23	4	459	746	169	440	3.67e-140
CaWRKY10	Capana02g001642	SlWRKY79	Solyc02g072190	83.923	311	41	6	307	611	1	308	3.24e-172
CaWRKY11	Capana02g002230	SlWRKY6	Solyc02g080890	86.477	562	55	10	531	1083	1	550	0
CaWRKY12	CA02g14640	SlWRKY8	Solyc02g093050	88.685	327	36	1	1	327	1	326	0
CaWRKY13	CA02g27910	SlWRKY3	Solyc02g088340	75.4	500	72	10	1	492	1	457	0
CaWRKY14	CA02g30960	SlWRKY38	Solyc02g094270	87.719	114	10	1	39	152	17	126	1.32e-72
CaWRKY15	Capana03g000473	SlWRKY39	Solyc03g116890	76.294	367	61	8	1	360	1	348	0
CaWRKY16	Capana03g001099	SlWRKY73	Solyc03g113120	80.997	321	46	12	1	313	1	314	3.05e-176
CaWRKY17	Capana03g001962	SlWRKY26	Solyc03g082810	61.176	255	61	7	1	254	1	218	4.92e-99
CaWRKY18	Capana03g002072	SlWRKY52	Solyc03g007380	75.683	366	74	6	1	364	1	353	0
CaWRKY20	Capana03g002635	SlWRKY80	Solyc03g095770	64.333	300	77	8	1	298	1	272	2.98e-122
CaWRKY21	Capana03g003085	SlWRKY20	Solyc12g014610	83.36	619	92	5	1	616	1	611	0
CaWRKY22	Capana03g003279	SlWRKY21	Solyc06g008610	73.41	346	75	4	1	333	1	342	0
CaWRKY23	Capana04g000568	SlWRKY7	Solyc04g078550	81.667	360	47	5	1	350	1	351	0
CaWRKY24	Capana04g001820	SlWRKY5	Solyc03g104810	77.439	492	89	6	1	476	1	486	0
CaWRKY25	Capana05g002502	SlWRKY34	Solyc05g055750	71.257	501	98	17	10	507	2	459	0
CaWRKY26	Capana06g001008	SlWRKY74	Solyc06g070990	81.269	662	77	16	1	631	1	646	0
CaWRKY27	Capana06g001110	SlWRKY40	Solyc06g068460	85.405	370	35	7	1	361	1	360	0
CaWRKY28	Capana06g001506	SlWRKY31	Solyc06g066370	88.534	532	39	10	21	548	22	535	0
CaWRKY29	Capana06g002128	SlWRKY19	Solyc06g048870	71.91	89	20	3	534	621	159	243	1.64e-33
CaWRKY30	Capana06g003072	SlWRKY21	Solyc06g008610	91.954	174	14	0	93	266	175	348	8.22e-120
CaWRKY31	CA07g01910	SlWRKY32	Solyc07g005650	82.429	387	64	3	1	384	128	513	0
CaWRKY32	CA05g11500	SlWRKY58	Solyc05g050340	64.407	177	52	5	5	180	114	280	2.04e-69
CaWRKY33	Capana07g001256	SlWRKY1	Solyc07g047960	81.295	417	65	3	454	867	1	407	0
CaWRKY34	Capana07g001387	SlWRKY17	Solyc07g051840	83.002	553	72	10	1	543	45	585	0
CaWRKY35	Capana07g001809	SlWRKY78	Solyc07g055280	77.857	280	44	7	1	267	1	275	3.17e-142
CaWRKY36	Capana07g001968	SlWRKY30	Solyc07g056280	81.763	329	42	9	1	318	1	322	5.28e-168
CaWRKY37	Capana07g002350	SlWRKY18	Solyc07g065260	89.576	566	55	2	23	587	34	596	0
CaWRKY38	Capana07g002454	SlWRKY2	Solyc07g066220	86.225	755	76	9	1	743	1	739	0
CaWRKY39	Capana08g000429	SlWRKY50	Solyc08g062490	84.884	172	19	5	1	166	11	181	3.13e-103
CaWRKY40	Capana08g000683	SlWRKY45	Solyc08g067360	82.955	264	37	3	1	263	1	257	2.06e-163
CaWRKY41	Capana08g001012	SlWRKY22	Solyc01g095100	83.905	379	31	10	1	373	1	355	0
CaWRKY42	Capana08g001044	SlWRKY41	Solyc01g095630	75	340	68	11	1	328	1	335	2.79e-164
CaWRKY43	Capana08g001961	SlWRKY9	Solyc01g104550	84.254	489	56	14	4	487	3	475	0
CaWRKY44	Capana09g000676	SlWRKY28	Solyc12g011200	81.498	227	35	3	1	220	109	335	2.92e-120
CaWRKY45	CA09g11940	SlWRKY33	Solyc09g014990	94.18	189	11	0	4	192	141	329	1.61e-128
CaWRKY46	CA09g05110	SlWRKY49	Solyc09g010960	78.531	177	23	4	1	165	95	268	1.2e-96
CaWRKY47	CA10g00950	SlWRKY15	Solyc10g005680	53.649	781	264	17	1	765	1	699	0
CaWRKY48	Capana10g000754	SlWRKY79	Solyc02g072190	76.923	65	15	0	219	283	77	141	6.03e-35
CaWRKY49	Capana10g001220	SlWRKY80	Solyc03g095770	62.338	77	27	2	241	316	101	176	3.45e-26
CaWRKY50	Capana10g001548	SlWRKY81	Solyc09g015770	55.702	228	84	7	6	230	1	214	5.46e-80
CaWRKY52	Capana10g001805	SlWRKY44	Solyc10g084380	84.043	282	42	1	46	324	1	282	2.07e-172
CaWRKY53	Capana11g001882	SlWRKY4	Solyc05g012770	86.391	507	49	5	1	488	1	506	0
CaWRKY54	Capana11g001905	SlWRKY30	Solyc07g056280	72.816	103	23	2	146	246	170	269	1.39e-44
CaWRKY55	Capana12g001134	SlWRKY46	Solyc08g067340	77.376	221	45	3	2	221	29	245	2.87e-120
CaWRKY56	CA12g09290	SlWRKY51	Solyc04g051690	95	60	3	0	5	64	115	174	2.09e-41
CaWRKY57	Capana12g001851	SlWRKY12	Solyc01g089960	81.395	86	16	0	137	222	143	228	7.17e-50
CaWRKY58	Capana00g000429	SlWRKY75	Solyc05g015850	93.22	59	4	0	409	467	114	172	5.15e-35
CaWRKY59	Capana00g001033	SlWRKY38	Solyc02g094270	83.505	97	16	0	73	169	28	124	6.52e-62
CaWRKY60	Capana00g003083	SlWRKY22	Solyc01g095100	59.756	82	28	1	216	297	153	229	3.76e-29
CaWRKY61	Capana00g004057	SlWRKY14	Solyc12g006170	74.83	441	83	4	167	606	2	415	0
CaWRKY62	Capana00g004112	SlWRKY55	Solyc04g072070	86	50	7	0	198	247	118	167	7.81e-25
