# Supplementary material for: Identification, expression, alternative splicing and functional analysis of pepper WRKY gene family in response to biotic and abiotic stresses
Source: PLoS One. 2019 Jul 22;14(7):e0219775. doi: 10.1371/journal.pone.0219775 (PMC6645504; doi:10.1371/journal.pone.0219775)
Supplement: S5 Table — (XLSX) [file pone.0219775.s009.xlsx]

## Sheet: Sheet1
S5 Table. Predicted CaWRKY genes as the targets of some miRNAs in pepper.
miRNA	WRKY_ID	Target_genes	Expectation	miRNA_start	miRNA_end	Target_start	Target_end	miRNA_aligned_fragment	Target_aligned_fragment	Inhibition
can-miR1446b-3p	WRKY51	Capana10g001791	3.5	1	21	730	750	CUUUGGGGGUUUGAGUUCAGA	GGUGAGCACAACCACCCAAAG	Translation
can-miR1446b-3p	WRKY52	Capana10g001805	3.5	1	21	730	750	CUUUGGGGGUUUGAGUUCAGA	GGUGAGCACAACCACCCAAAG	Translation
can-miR1446b-3p	WRKY38	Capana07g002454	4	1	21	286	306	CUUUGGGGGUUUGAGUUCAGA	GCUGGAUUUAAUGCUCCAAAG	Translation
can-miR1507-5p	WRKY44	Capana09g000676	4	1	21	40	60	AGUGGGAGGAAUCGAAAGAUA	AAUUCUUCGAUAUCUUCUACU	Translation
can-miR159c-5p.1	WRKY3	Capana01g002803	4	1	21	109	129	GAGCUCCUUGAAGUCCAAACG	UCUUUGGGGUUCAUGGAGUUA	Cleavage
can-miR162a-3p	WRKY51	Capana10g001791	4	1	21	1104	1124	UCGAUAAACCUCUGCAUCCAG	CAGUGUGCGGAAGUUUGUUGA	Translation
can-miR162b-3p.1	WRKY51	Capana10g001791	4	1	21	1104	1124	UCGAUAAACCUCUGCAUCCAG	CAGUGUGCGGAAGUUUGUUGA	Translation
can-miR162c-3p	WRKY51	Capana10g001791	4	1	21	1104	1124	UCGAUAAACCUCUGCAUCCAG	CAGUGUGCGGAAGUUUGUUGA	Translation
can-miR162d-3p	WRKY51	Capana10g001791	4	1	21	1104	1124	UCGAUAAACCUCUGCAUCCAG	CAGUGUGCGGAAGUUUGUUGA	Translation
can-miR162e-3p.1	WRKY51	Capana10g001791	4	1	21	1104	1124	UCGAUAAACCUCUGCAUCCAG	CAGUGUGCGGAAGUUUGUUGA	Translation
can-miR162f-3p.1	WRKY51	Capana10g001791	4	1	21	1104	1124	UCGAUAAACCUCUGCAUCCGG	CAGUGUGCGGAAGUUUGUUGA	Translation
can-miR166i-5p	WRKY30	Capana06g003072	4	1	21	425	445	GGAAUGGAGACUGAUCCAAGA	CUUUGGAUCAGAGCUCGUUCC	Translation
can-miR167a-5p	WRKY47	Capana10g000205	4	1	21	14	34	UGAAGCUGCCAGCAUGAUCUA	AUGAUCAUGUUGCUAUCUUCG	Translation
can-miR167b-5p	WRKY47	Capana10g000205	4	1	21	14	34	UGAAGCUGCCAGCAUGAUCUA	AUGAUCAUGUUGCUAUCUUCG	Translation
can-miR167c-5p	WRKY47	Capana10g000205	4	1	21	14	34	UGAAGCUGCCAGCAUGAUCUA	AUGAUCAUGUUGCUAUCUUCG	Translation
can-miR167d-5p	WRKY47	Capana10g000205	4	1	21	14	34	UGAAGCUGCCAGCAUGAUCUA	AUGAUCAUGUUGCUAUCUUCG	Translation
can-miR171a-5p	WRKY11	Capana02g002230	3.5	1	21	1217	1237	UAUUGGCCUGGUUCACUCAGA	AAAGAGUUAACCACGCUAAUA	Cleavage
can-miR171b-5p	WRKY11	Capana02g002230	3.5	1	21	1217	1237	UAUUGGCCUGGUUCACUCAGA	AAAGAGUUAACCACGCUAAUA	Cleavage
can-miR171g-5p	WRKY11	Capana02g002230	3.5	1	20	1218	1237	UAUUGGCCUGGUUCACUCAG	AAGAGUUAACCACGCUAAUA	Cleavage
can-miR171h-5p	WRKY9	Capana02g000918	4	1	21	1157	1177	CGAUGUUGGUGAGGUUCAAUC	ACAAGAACCUCAUAAACAUUG	Cleavage
can-miR171i-5p	WRKY9	Capana02g000918	4	1	21	1157	1177	CGAUGUUGGUGAGGUUCAAUC	ACAAGAACCUCAUAAACAUUG	Cleavage
can-miR171j-5p	WRKY38	Capana07g002454	4	1	21	2159	2179	AGAUAUUGGUGCGGUUCAAUG	GAUUGAACCUCUCCAAUGGCU	Translation
can-miR172a-5p	WRKY54	Capana11g001905	4	1	21	57	77	GCAGCAUCAUUAAGAUUCACA	GCUCAAUCCUGAUGAUGAUGC	Cleavage
can-miR172c-5p	WRKY54	Capana11g001905	4	1	21	57	77	GUAGCAUCAUCAAGAUUCAUA	GCUCAAUCCUGAUGAUGAUGC	Cleavage
can-miR172g-5p	WRKY54	Capana11g001905	4	1	21	57	77	GCAGCAUUAUCAAGAUUCACA	GCUCAAUCCUGAUGAUGAUGC	Cleavage
can-miR172h-5p	WRKY17	Capana03g001962	4	1	21	711	731	GCAGCACCAUUAAGAUUCUCA	GGGGAACCAUAAUGCUGCUGC	Cleavage
can-miR172i-3p	WRKY7	Capana02g000212	4	1	21	892	912	GGAAUCUUGAUGAUGCUGCAU	AAUCAGUGUCAUGAGGAUUUC	Translation
can-miR172i-5p	WRKY54	Capana11g001905	3.5	1	21	57	77	GCAACAUCAUCAAGAUUCACA	GCUCAAUCCUGAUGAUGAUGC	Cleavage
can-miR172i-5p	WRKY19	Capana03g002134	4	1	21	96	116	GCAACAUCAUCAAGAUUCACA	AUUAAAUUUUGAUGAUGAUGA	Cleavage
can-miR390b-5p	WRKY28	Capana06g001506	4	1	21	211	231	AAGCUCAGGAGGGAUAGCACC	UUUGCUAUUCCUCCUGGUUUA	Cleavage
can-miR393a-3p	WRKY48	Capana10g000754	3.5	1	21	335	354	AUCAUGCGAUCUCUUCGGAAU	AUUUCGAAGAG-UCGCAUGAA	Translation
can-miR398e-5p	WRKY23	Capana04g000568	3	1	21	1031	1051	GGGAUGAUUUGAGAACAUAUU	CUCAUGUUCUUGAAUCAUCUU	Cleavage
can-miR398e-5p	WRKY14	Capana02g003661	4	1	21	454	474	GGGAUGAUUUGAGAACAUAUU	CAGAUUUUCCCUAAUCAUCCC	Translation
can-miR399h-5p	WRKY27	Capana06g001110	4	1	21	637	657	GGGCUGAUCUUCUAUGGCAAA	AGAAGCAUAGAAGAUCAGUCU	Cleavage
can-miR482a-3p	WRKY28	Capana06g001506	4	1	22	624	645	UUUCCAAUUCCACCCAUUCCUA	AGAUGAUGGGUACAAUUGGAGA	Translation
can-miR482a-5p	WRKY45	Capana09g001251	4	1	21	300	320	GGAAUUGGUGGGUUGGAAAGC	UCUUUUGGACUCACCAGUUUU	Cleavage
can-miR482a-5p	WRKY11	Capana02g002230	4	1	21	1383	1403	GGAAUUGGUGGGUUGGAAAGC	UAUUCACCACCCAUCAAUUUC	Cleavage
can-miR482c-5p	WRKY31	Capana07g000181	3	1	21	502	522	GGAAUGGGUGGGUUGGUAAGC	UAUUACCGAUGCACUCAUUUC	Translation
can-miR5303a	WRKY17	Capana03g001962	3	1	21	270	290	UUUUUGGAGAGUGCGAGCAAC	AGUUCUCGGACUUUCCAAGAA	Cleavage
can-miR5303b	WRKY17	Capana03g001962	3	1	21	270	290	UUUUUGGAGAGUACGAGCAAC	AGUUCUCGGACUUUCCAAGAA	Cleavage
can-miR5303c-5p	WRKY38	Capana07g002454	4	1	22	521	542	UUGUUCGGAUCCUCCAAUAAUA	UGAUGAUGGAGGAUCCAGAUAA	Cleavage
