# Supplementary material for: Identification, expression, alternative splicing and functional analysis of pepper WRKY gene family in response to biotic and abiotic stresses
Source: PLoS One. 2019 Jul 22;14(7):e0219775. doi: 10.1371/journal.pone.0219775 (PMC6645504; doi:10.1371/journal.pone.0219775)
Supplement: S6 Table — (XLSX) [file pone.0219775.s010.xlsx]

## Sheet: Sheet1
S6 Table. The expression patterns of CaWRKY genes under abiotic and biotic stress in pepper leaves.
CMV inoculation
	WT 6h	WT 12h	WT 24h	WT 48h	WT 72h	CMV 6h	CMV 12h	CMV 24h	CMV 48h	CMV 72h
CaWRKY1	0.001	0.001	0.001	0.001	0.001	0.001	0.001	0.001	0.56466	0.001
CaWRKY2	1.97514	2.18232	0.848884	0.001	0.319309	2.107	3.20146	0.392044	0.814049	0.517233
CaWRKY3	6.06648	5.20209	9.30517	5.39031	4.75103	15.3816	10.1983	9.81101	12.7164	9.41342
CaWRKY4	2.10188	1.40716	1.06996	1.16219	1.068	1.13101	1.56321	0.350171	0.403837	0.660471
CaWRKY5	0.10041	0.001	0.001	0.201907	0.001	0.001	0.001	0.001	0.001	0.001
CaWRKY6	3.00401	4.43884	2.15395	2.34767	3.40911	6.50455	5.3424	3.46384	4.86886	3.7621
CaWRKY7	0.001	0.0511587	0.566534	0.12315	0.415781	0.001	0.0566267	0.136079	0.117741	0.0641057
CaWRKY8	6.06455	9.09355	14.8132	16.2613	19.2985	6.6523	11.6451	12.9379	24.2209	21.7427
CaWRKY9	0.001	0.001	0.001	0.001	0.001	0.001	0.0859367	0.001	0.001	0.0974418
CaWRKY10	8.63842	11.9577	11.3277	8.84143	8.21766	7.41405	17.3715	10.8252	20.2043	16.6243
CaWRKY11	7.7455	6.20452	8.28739	6.46064	3.9175	8.09334	12.6854	8.69196	11.9223	7.78145
CaWRKY12	24.6022	16.4127	31.1209	39.5711	24.9983	29.2721	23.0969	38.3647	57.7943	47.8523
CaWRKY13	49.7903	32.84	65.1079	62.6642	56.8336	29.6318	29.6963	54.4887	47.7246	44.8879
CaWRKY14	0.194861	2.12462	0.001	0.001	0.001	0.001	0.001	1.07991	1.12009	0.408153
CaWRKY15	5.91527	4.89336	1.14081	2.66581	6.4885	7.43384	3.87712	2.32914	7.40901	4.19536
CaWRKY16	4.41674	3.16349	4.65831	2.74115	0.307127	3.42479	3.12734	3.45709	2.19594	0.782154
CaWRKY17	0.001	0.15585	0.0862142	0.001	0.001	0.001	0.086481	0.206961	0.001	0.001
CaWRKY18	0.001	0.151926	0.336493	0.001	0.274403	0.0723635	0.168156	0.0673543	0.0582777	0.253837
CaWRKY19	0.001	0.001	0.001	0.001	0.001	0.001	0.001	0.001	0.001	0.001
CaWRKY20	2.99454	2.07138	2.3743	1.39087	0.616435	3.99338	3.62735	1.1693	2.57857	1.0683
CaWRKY21	18.7199	20.6453	23.1479	22.4872	27.4157	22.1432	23.9935	22.2327	25.3593	28.8158
CaWRKY22	2.85449	5.49449	4.60887	4.0739	1.65314	4.67898	7.55934	3.32077	4.46933	4.51985
CaWRKY23	46.5092	38.3481	43.1723	46.4077	39.509	34.7526	44.6998	50.3571	58.2979	55.3341
CaWRKY24	22.6886	25.6829	23.7111	21.7487	21.8192	28.271	26.2242	22.666	23.8429	24.2597
CaWRKY25	0.001	0.001	0.001	0.0412751	0.139482	0.001	0.0378621	0.001	0.0789434	0.0859133
CaWRKY26	0.0319836	0.133585	0.001	0.001	0.001	0.229062	0.32452	0.0355823	0.0615884	0.001
CaWRKY27	39.9762	25.564	34.1646	26.9999	26.7003	39.6096	33.8084	39.2558	27.2315	29.0102
CaWRKY28	90.3203	82.3836	61.3262	54.5945	75.0762	74.5998	99.9434	57.203	87.019	75.5573
CaWRKY29	0.001	0.001	0.001	0.001	0.001	0.001	0.001	0.376451	0.001	0.001
CaWRKY30	13.609	14.9681	21.6282	28.8852	22.6599	16.3049	14.7553	16.6848	22.3108	23.439
CaWRKY31	4.20252	6.05137	5.04751	4.77843	4.85364	5.29411	4.74136	4.28528	4.30757	5.03205
CaWRKY32	0.278362	0.699434	0.1288	0.279671	0.156815	0.166567	1.03893	0.001	0.934964	0.145776
CaWRKY33	13.4945	14.0063	11.3939	11.1292	10.3166	13.1647	13.6535	10.3169	12.471	10.4733
CaWRKY34	6.31413	8.3973	7.54906	3.74507	6.06659	7.09632	13.4225	8.25062	11.5808	8.47517
CaWRKY35	8.57063	3.75656	2.17588	0.989744	5.85029	6.21759	6.39471	1.10376	3.28071	1.23593
CaWRKY36	0.998292	2.04759	2.86107	3.98566	4.1648	1.71468	2.2782	3.94618	7.06527	4.98527
CaWRKY37	7.42632	8.24579	13.6309	15.1289	11.7354	9.84512	8.59002	11.19	10.46	14.0715
CaWRKY38	19.15	22.1133	35.3056	35.5114	42.1965	20.789	22.9296	34.2406	41.4627	48.7719
CaWRKY39	2.37886	4.75636	2.53964	1.10221	0.411201	5.04229	6.34746	3.44895	1.75372	2.10812
CaWRKY40	0.275167	0.001	0.424492	0.0922341	0.31097	0.219286	1.02177	1.32475	0.969648	0.0960746
CaWRKY41	5.54555	4.33962	11.6328	10.5068	17.304	2.81863	3.71109	9.70773	11.4644	13.8427
CaWRKY42	21.5037	19.3623	13.2706	13.3818	13.7286	25.6086	25.4665	14.633	23.1332	17.5434
CaWRKY43	0.001	0.0349799	0.116276	0.001	0.001	0.199936	0.0773144	0.0931299	0.161183	0.219273
CaWRKY44	0.945507	0.890443	1.85951	3.68248	0.933387	2.12057	2.86076	2.09965	5.67466	1.36171
CaWRKY45	1.71172	2.55719	0.792202	0.959402	0.313397	2.95214	2.51532	1.62992	1.54974	1.55853
CaWRKY46	0.577406	0.689903	0.381764	0.414805	0.279823	0.394323	0.382491	1.09994	1.03085	0.777617
CaWRKY47	0.001	0.001	0.001	0.0856546	0.001	0.001	0.0261492	0.0315535	0.001	0.0297083
CaWRKY48	4.85204	5.5692	1.82938	2.63297	1.62156	3.88649	5.55559	2.73877	2.86052	2.36735
CaWRKY49	0.953131	0.306907	0.271482	0.221249	0.165927	1.01734	1.01891	0.325951	0.211497	0.127986
CaWRKY50	20.3976	14.6653	25.1709	21.5579	19.6984	30.0213	30.7414	27.3943	33.4285	13.6094
CaWRKY51	0.58619	1.14925	1.07308	1.65297	0.397892	0.414179	0.681141	1.73011	0.867556	1.05867
CaWRKY52	0.531685	0.83725	0.572801	0.749261	0.184697	0.546117	0.745038	1.19556	0.37621	0.278368
CaWRKY53	21.5899	21.2741	12.6429	11.0538	12.0344	25.6831	25.377	10.7518	14.5682	14.2213
CaWRKY54	4.16305	3.5961	3.72605	3.44589	6.08705	7.45685	4.28808	4.27895	6.05622	5.50796
CaWRKY55	0.001	0.0864318	0.0955979	0.103841	0.001	0.001	0.0960024	0.114722	0.297687	0.108186
CaWRKY56	3.35726	2.12854	2.08938	1.47846	0.169813	1.73162	1.21057	2.18018	2.86526	1.7389
CaWRKY57	0.108904	0.72916	0.705561	0.547385	0.368817	0.260473	0.506423	0.846617	0.732252	0.456276
CaWRKY58	0.001	0.001	0.479777	0.001	0.001	0.001	0.001	0.001	0.001	0.001
CaWRKY59	4.39619	3.83283	3.25412	4.59042	13.4413	4.21274	3.95352	2.53491	8.76536	7.18261
CaWRKY60	16.4097	10.1035	8.0083	8.63402	7.61535	11.484	10.8723	7.09787	11.9518	11.1476
CaWRKY61	6.14029	6.64547	11.1084	12.5324	10.9091	7.22939	7.13538	10.1143	13.1625	13.2001
CaWRKY62	0.347724	0.194047	0.858189	2.33006	3.40047	0.138636	0.539399	1.15833	1.89229	3.0351
Heat stress
		CaRCK_fpkm	CaRHH_fpkm	CaSCK_fpkm	CaSHH_fpkm
CaWRKY6	Capana01g004472	2.23	105.41	9.19	136.34
CaWRKY13	Capana02g003339	7.79	87.24	13.25	188.34
CaWRKY15	Capana03g000473	0.32	6.37	0.54	14.64
CaWRKY28	Capana06g001506	7.67	78.15	21.53	216.19
CaWRKY34	Capana07g001387	4.47	22.17	13.84	32.69
CaWRKY41	Capana08g001012	15.5	91.45	39.04	148.08
CaWRKY42	Capana08g001044	5.3	60.42	17.51	59.71
CaWRKY45	Capana09g001251	2.87	15.58	1.29	13.15
CaWRKY48	Capana10g000754	0.59	5.37	3.76	12.01
CaWRKY60	Capana00g003083	12.63	41.49	25.68	88.73
Note: Control (CaRCK) and heat stress (CaRHH) of tolerant genotype ‘R597’, Control (CaSCK) and heat stress (CaSHH) sensitive genotype ‘S590’.
Phytophthora capsisi, PepMoV and TMV inoculation
	CM334 - Phytophthora capsisi inoculated				CM334 - Virus inoculated
					Viruses_0h	PepMoV inoculated			TMV-P0 inoculated			TMV-P2 inoculated
	P.capsici_0h	P.capsici_1dpi	P.capsici_2dpi	P.capsici_3dpi		PepMoV_1dpi	PepMoV_2dpi	PepMoV_3dpi	TMV_P0_1dpi	TMV_P0_2dpi	TMV_P0_3dpi	TMV_P2_1dpi	TMV_P2_2dpi	TMV_P2_3dpi
CaWRKY1	0	0	0	0.637921	0	0	0	0.181802	0	0	0	0	0	0
CaWRKY2	0.742355	18.847	18.3953	10.5668	1.10522	1.62065	2.09441	2.2804	1.76151	10.4691	4.89849	0	4.55527	2.72971
CaWRKY3	7.22979	50.0592	65.2524	35.0255	4.00017	9.84882	9.59335	13.0871	3.73667	7.54601	9.76507	8.81641	6.44569	2.79838
CaWRKY4	1.79265	2.48247	2.75176	2.55169	3.27688	2.41558	2.45067	2.97304	2.24906	4.97382	0	11.2517	0	0
CaWRKY5	0	0.396139	0	0.407184	0	0	0.148064	0	0	0	0	0	0	1.23818
CaWRKY6	2.32062	31.524	36.9307	10.8534	1.59826	7.14276	9.10744	7.27832	10.8322	20.0613	11.0349	1.58136	3.46181	10.4784
CaWRKY7	0	2.00379	0.951924	0.9011	0.303462	0	0.265679	0	0.680771	0	0	0	0	0
CaWRKY8	0	2.00379	0.951924	0.9011	0.303462	0	0.265679	0	0.680771	0	0	0	0	0
CaWRKY9	0	0.193272	0.183632	0	0	0.134449	0	0.0810282	0	0	0	0	0	0
CaWRKY10	5.14069	46.9114	39.7156	36.7743	10.1469	10.042	9.78317	11.229	10.4049	18.224	30.8551	8.07946	14.1207	7.44698
CaWRKY11	5.67888	105.662	77.4972	73.5797	7.688	14.4496	22.1019	24.0503	11.2397	30.8027	32.0024	7.81021	12.8453	18.8685
CaWRKY12	18.8146	131.295	117.627	57.4129	10.6144	16.5442	26.0615	26.3445	13.5172	81.3442	81.9908	12.7816	18.0724	22.8639
CaWRKY13	15.8515	13.6288	5.94381	25.1469	24.065	14.2094	17.8717	10.0684	16.1721	24.9405	10.7748	18.9451	14.3826	10.4114
CaWRKY14	0	99.8193	52.385	29.2621	0	1.61009	6.98272	12.5587	0	62.1624	89.9096	0	0	0
CaWRKY15	0.837977	32.028	16.4649	7.79289	0.543299	1.39128	3.33626	2.84142	7.7833	20.2159	12.9054	0	0	2.4435
CaWRKY16	0.250008	13.6177	4.60523	9.2525	0	0.140622	0	0.0967651	1.11829	2.46634	0	0	0	0
CaWRKY17	0	0	0	0.219133	0	0	0.0796831	0.124902	0	0	0	0	0	0
CaWRKY18	0	4.73094	12.9049	3.13732	0.0718984	0.212327	0.611613	0.689855	0	5.29996	0	0	0	0
CaWRKY20	10.8486	16.9493	27.8159	12.6704	5.9226	14.7177	13.983	15.369	18.5509	29.3237	55.1336	0	15.7822	17.0904
CaWRKY21	10.8486	16.9493	27.8159	12.6704	5.9226	14.7177	13.983	15.369	18.5509	29.3237	55.1336	0	15.7822	17.0904
CaWRKY22	5.87225	16.9209	29.8127	18.237	10.2343	9.24222	10.6888	11.8901	10.1537	10.84	11.3225	14.2793	10.3963	21.1318
CaWRKY23	32.6518	103.022	95.3571	82.7475	20.7442	32.7266	30.389	36.4793	25.4748	47.3438	52.8149	17.6353	40.796	25.9525
CaWRKY24	43.842	35.2133	42.1097	44.9319	33.1251	32.4421	31.3082	33.4333	35.5803	31.9121	40.6233	36.2343	42.6601	34.022
CaWRKY25	0.833688	0	0	0	0	0	0	0	0	0	0	0	0	0
CaWRKY26	0	3.22244	2.59782	2.50931	0	0	0	0.0572103	0	0	0	0	0	0
CaWRKY27	31.2538	152.6	104.087	72.3213	18.3261	19.8885	29.5191	23.8883	34.6946	103.157	87.0289	16.7243	14.108	20.8336
CaWRKY28	32.9631	281.974	155.824	161.251	37.6422	40.4256	61.5186	52.8082	71.4872	158.043	145.632	35.8866	31.7849	46.9072
CaWRKY30	17.3141	15.0864	17.4055	17.9069	19.1737	25.7184	20.8061	21.2894	21.8759	15.4884	14.2173	17.5039	28.4597	19.6
CaWRKY31	5.97162	4.2073	9.37336	7.3071	4.62554	5.16778	4.81521	6.5519	6.84644	4.71427	7.99406	8.44305	12.0252	3.45698
CaWRKY32	0	2.35181	1.39657	1.81304	0.313317	0.204504	0.44975	0.344466	1.59802	1.40647	0	0	3.67814	2.36227
CaWRKY33	6.5837	10.8986	13.2425	13.5723	6.14049	8.99336	6.8792	7.24683	7.24088	9.13157	9.46492	3.9328	9.99728	9.47109
CaWRKY34	6.83853	47.6131	63.5671	48.2197	9.01856	16.3626	16.397	21.3738	10.5285	19.3913	20.3788	7.43528	8.55627	10.4303
CaWRKY35	1.11627	8.24436	13.5122	8.68609	2.73549	5.58264	4.67793	7.78553	2.2574	4.4499	5.66388	5.89335	0	4.57215
CaWRKY36	5.50018	22.2372	23.9563	19.7976	3.61844	4.56563	4.79584	6.85445	5.52512	6.93556	17.0828	2.84797	1.77026	3.88418
CaWRKY37	11.9573	8.86896	7.17159	6.98265	8.39167	7.90105	7.79957	7.78531	6.51924	7.8434	3.82344	8.98778	4.18971	8.48301
CaWRKY38	40.0381	67.7286	83.7197	63.7836	24.962	31.199	31.605	32.1074	24.6533	42.278	34.4142	18.9553	24.863	34.7145
CaWRKY39	7.97032	36.4566	39.0873	18.9085	3.7898	12.5236	13.0148	21.7811	20.8833	46.5269	33.0496	6.17634	0	5.32865
CaWRKY40	0.228309	6.32327	7.61	2.59983	0.208087	4.40466	6.76522	6.04542	9.07551	22.8965	18.2418	0	0	4.67567
CaWRKY41	5.66195	6.72059	8.37197	6.29393	3.46483	4.89204	4.0972	3.55348	2.89441	2.54254	0.750282	5.72463	1.86858	2.37937
CaWRKY42	30.251	57.3789	51.7832	30.4463	22.7026	35.9164	42.6539	40.2991	39.1718	86.6758	82.6145	18.4819	42.439	36.082
CaWRKY43	0	0	0	0	0	0	0.043786	0	0	0.535529	0	0	0	0
CaWRKY44	0.365571	17.2123	18.5985	23.9365	0.639898	1.0624	1.88746	2.82271	0.924103	1.03275	1.6955	0	1.70608	1.05489
CaWRKY45	0	15.7223	7.46908	7.22978	0.194925	1.40336	1.98904	0.589323	4.49813	9.02325	0	0	0	0
CaWRKY46	1.28728	0.891312	0.282286	0	0.91993	3.40746	1.505	1.17923	1.62701	0	3.31493	8.4952	0	2.34602
CaWRKY47	1.28728	0.891312	0.282286	0	0.91993	3.40746	1.505	1.17923	1.62701	0	3.31493	8.4952	0	2.34602
CaWRKY48	2.21735	3.50925	5.27919	6.16212	0.969462	1.82543	1.81701	2.92369	0.708448	1.56245	2.38666	3.7719	3.53634	1.8281
CaWRKY49	5.04183	7.49913	3.93109	2.65801	5.71505	4.85218	6.24032	7.94884	7.0492	10.6762	12.0652	0	18.7623	14.2083
CaWRKY51	1.30112	0.360358	0.342385	0.246937	0.906898	1.25509	1.8373	1.06659	0.581994	0.735141	0	0	1.21444	2.68136
CaWRKY52	0.260223	0.120119	0	0.246937	0.490516	1.38436	1.64935	0.977704	1.2398	0.708872	0	0	0	0
CaWRKY53	12.196	31.7913	35.9742	30.4084	9.92688	13.7765	15.1722	14.8475	9.36664	18.3555	14.3363	5.78373	10.8639	8.92323
CaWRKY54	6.12678	6.36329	7.05357	6.90409	5.57235	7.05337	6.40103	4.56474	3.6345	2.16355	0	9.89756	9.39885	10.7321
CaWRKY55	0.248979	4.82702	21.4026	13.7035	0.562143	1.90699	2.54842	3.57436	0	12.3815	18.2283	0	2.32392	0
CaWRKY56	3.7232	17.1863	13.0633	3.5331	1.65804	8.46331	7.79199	18.4529	0	20.5561	40.2149	0	8.68788	5.37181
CaWRKY57	0.576209	0.531958	0.505426	1.09358	1.51597	1.26663	1.35511	1.23772	2.89165	0	0	0	0	0
CaWRKY59	2.78627	67.2471	49.9275	50.614	3.04658	2.9046	2.65586	4.07821	1.99752	21.1863	25.8051	13.7907	3.71521	0
CaWRKY60	8.69963	17.8884	15.2619	11.0698	10.2675	13.6656	12.5896	13.2307	8.51352	24.439	22.8245	13.5918	12.6732	9.59058
CaWRKY61	6.07869	17.011	18.8285	18.2063	6.29372	7.10298	7.52417	7.71523	11.4194	7.55334	12.1205	2.71836	8.82096	9.02108

## Sheet: Sheet2
	WT_6h	WT_12h	WT_24h	WT_48h	WT_72h	CMV_6h	CMV_12h	CMV_24h	CMV_48h	CMV_72h
CaWRKY1	0.001	0.001	0.001	0.001	0.001	0.001	0.001	0.001	0.56466	0.001
CaWRKY2	1.97514	2.18232	0.848884	0.001	0.319309	2.107	3.20146	0.392044	0.814049	0.517233
CaWRKY3	6.06648	5.20209	9.30517	5.39031	4.75103	15.3816	10.1983	9.81101	12.7164	9.41342
CaWRKY4	2.10188	1.40716	1.06996	1.16219	1.068	1.13101	1.56321	0.350171	0.403837	0.660471
CaWRKY5	0.10041	0.001	0.001	0.201907	0.001	0.001	0.001	0.001	0.001	0.001
CaWRKY6	3.00401	4.43884	2.15395	2.34767	3.40911	6.50455	5.3424	3.46384	4.86886	3.7621
CaWRKY7	0.001	0.0511587	0.566534	0.12315	0.415781	0.001	0.0566267	0.136079	0.117741	0.0641057
CaWRKY8	6.06455	9.09355	14.8132	16.2613	19.2985	6.6523	11.6451	12.9379	24.2209	21.7427
CaWRKY9	0.001	0.001	0.001	0.001	0.001	0.001	0.0859367	0.001	0.001	0.0974418
CaWRKY10	8.63842	11.9577	11.3277	8.84143	8.21766	7.41405	17.3715	10.8252	20.2043	16.6243
CaWRKY11	7.7455	6.20452	8.28739	6.46064	3.9175	8.09334	12.6854	8.69196	11.9223	7.78145
CaWRKY12	24.6022	16.4127	31.1209	39.5711	24.9983	29.2721	23.0969	38.3647	57.7943	47.8523
CaWRKY13	49.7903	32.84	65.1079	62.6642	56.8336	29.6318	29.6963	54.4887	47.7246	44.8879
CaWRKY14	0.194861	2.12462	0.001	0.001	0.001	0.001	0.001	1.07991	1.12009	0.408153
CaWRKY15	5.91527	4.89336	1.14081	2.66581	6.4885	7.43384	3.87712	2.32914	7.40901	4.19536
CaWRKY16	4.41674	3.16349	4.65831	2.74115	0.307127	3.42479	3.12734	3.45709	2.19594	0.782154
CaWRKY17	0.001	0.15585	0.0862142	0.001	0.001	0.001	0.086481	0.206961	0.001	0.001
CaWRKY18	0.001	0.151926	0.336493	0.001	0.274403	0.0723635	0.168156	0.0673543	0.0582777	0.253837
CaWRKY19	0.001	0.001	0.001	0.001	0.001	0.001	0.001	0.001	0.001	0.001
CaWRKY20	2.99454	2.07138	2.3743	1.39087	0.616435	3.99338	3.62735	1.1693	2.57857	1.0683
CaWRKY21	18.7199	20.6453	23.1479	22.4872	27.4157	22.1432	23.9935	22.2327	25.3593	28.8158
CaWRKY22	2.85449	5.49449	4.60887	4.0739	1.65314	4.67898	7.55934	3.32077	4.46933	4.51985
CaWRKY23	46.5092	38.3481	43.1723	46.4077	39.509	34.7526	44.6998	50.3571	58.2979	55.3341
CaWRKY24	22.6886	25.6829	23.7111	21.7487	21.8192	28.271	26.2242	22.666	23.8429	24.2597
CaWRKY25	0.001	0.001	0.001	0.0412751	0.139482	0.001	0.0378621	0.001	0.0789434	0.0859133
CaWRKY26	0.0319836	0.133585	0.001	0.001	0.001	0.229062	0.32452	0.0355823	0.0615884	0.001
CaWRKY27	39.9762	25.564	34.1646	26.9999	26.7003	39.6096	33.8084	39.2558	27.2315	29.0102
CaWRKY28	90.3203	82.3836	61.3262	54.5945	75.0762	74.5998	99.9434	57.203	87.019	75.5573
CaWRKY29	0.001	0.001	0.001	0.001	0.001	0.001	0.001	0.376451	0.001	0.001
CaWRKY30	13.609	14.9681	21.6282	28.8852	22.6599	16.3049	14.7553	16.6848	22.3108	23.439
CaWRKY31	4.20252	6.05137	5.04751	4.77843	4.85364	5.29411	4.74136	4.28528	4.30757	5.03205
CaWRKY32	0.278362	0.699434	0.1288	0.279671	0.156815	0.166567	1.03893	0.001	0.934964	0.145776
CaWRKY33	13.4945	14.0063	11.3939	11.1292	10.3166	13.1647	13.6535	10.3169	12.471	10.4733
CaWRKY34	6.31413	8.3973	7.54906	3.74507	6.06659	7.09632	13.4225	8.25062	11.5808	8.47517
CaWRKY35	8.57063	3.75656	2.17588	0.989744	5.85029	6.21759	6.39471	1.10376	3.28071	1.23593
CaWRKY36	0.998292	2.04759	2.86107	3.98566	4.1648	1.71468	2.2782	3.94618	7.06527	4.98527
CaWRKY37	7.42632	8.24579	13.6309	15.1289	11.7354	9.84512	8.59002	11.19	10.46	14.0715
CaWRKY38	19.15	22.1133	35.3056	35.5114	42.1965	20.789	22.9296	34.2406	41.4627	48.7719
CaWRKY39	2.37886	4.75636	2.53964	1.10221	0.411201	5.04229	6.34746	3.44895	1.75372	2.10812
CaWRKY40	0.275167	0.001	0.424492	0.0922341	0.31097	0.219286	1.02177	1.32475	0.969648	0.0960746
CaWRKY41	5.54555	4.33962	11.6328	10.5068	17.304	2.81863	3.71109	9.70773	11.4644	13.8427
CaWRKY42	21.5037	19.3623	13.2706	13.3818	13.7286	25.6086	25.4665	14.633	23.1332	17.5434
CaWRKY43	0.001	0.0349799	0.116276	0.001	0.001	0.199936	0.0773144	0.0931299	0.161183	0.219273
CaWRKY44	0.945507	0.890443	1.85951	3.68248	0.933387	2.12057	2.86076	2.09965	5.67466	1.36171
CaWRKY45	1.71172	2.55719	0.792202	0.959402	0.313397	2.95214	2.51532	1.62992	1.54974	1.55853
CaWRKY46	0.577406	0.689903	0.381764	0.414805	0.279823	0.394323	0.382491	1.09994	1.03085	0.777617
CaWRKY47	0.001	0.001	0.001	0.0856546	0.001	0.001	0.0261492	0.0315535	0.001	0.0297083
CaWRKY48	4.85204	5.5692	1.82938	2.63297	1.62156	3.88649	5.55559	2.73877	2.86052	2.36735
CaWRKY49	0.953131	0.306907	0.271482	0.221249	0.165927	1.01734	1.01891	0.325951	0.211497	0.127986
CaWRKY50	20.3976	14.6653	25.1709	21.5579	19.6984	30.0213	30.7414	27.3943	33.4285	13.6094
CaWRKY51	0.58619	1.14925	1.07308	1.65297	0.397892	0.414179	0.681141	1.73011	0.867556	1.05867
CaWRKY52	0.531685	0.83725	0.572801	0.749261	0.184697	0.546117	0.745038	1.19556	0.37621	0.278368
CaWRKY53	21.5899	21.2741	12.6429	11.0538	12.0344	25.6831	25.377	10.7518	14.5682	14.2213
CaWRKY54	4.16305	3.5961	3.72605	3.44589	6.08705	7.45685	4.28808	4.27895	6.05622	5.50796
CaWRKY55	0.001	0.0864318	0.0955979	0.103841	0.001	0.001	0.0960024	0.114722	0.297687	0.108186
CaWRKY56	3.35726	2.12854	2.08938	1.47846	0.169813	1.73162	1.21057	2.18018	2.86526	1.7389
CaWRKY57	0.108904	0.72916	0.705561	0.547385	0.368817	0.260473	0.506423	0.846617	0.732252	0.456276
CaWRKY58	0.001	0.001	0.479777	0.001	0.001	0.001	0.001	0.001	0.001	0.001
CaWRKY59	4.39619	3.83283	3.25412	4.59042	13.4413	4.21274	3.95352	2.53491	8.76536	7.18261
CaWRKY60	16.4097	10.1035	8.0083	8.63402	7.61535	11.484	10.8723	7.09787	11.9518	11.1476
CaWRKY61	6.14029	6.64547	11.1084	12.5324	10.9091	7.22939	7.13538	10.1143	13.1625	13.2001
CaWRKY62	0.347724	0.194047	0.858189	2.33006	3.40047	0.138636	0.539399	1.15833	1.89229	3.0351
