# Supplementary material for: Identification, expression, alternative splicing and functional analysis of pepper WRKY gene family in response to biotic and abiotic stresses
Source: PLoS One. 2019 Jul 22;14(7):e0219775. doi: 10.1371/journal.pone.0219775 (PMC6645504; doi:10.1371/journal.pone.0219775)
Supplement: S7 Table — (XLSX) [file pone.0219775.s011.xlsx]

## Sheet: Sheet1
S7 Table. Details information of the alternative splicing (AS) events of CaWRKYs under CMV infection.
					RNA-seq					SMRT-seq
GeneID	Annotation ID	Chromosome	Strand	ASType	Start Site	End Site	Start Site	End Site	AS Site	Locus	Strand	Site	OriginalSite	OptimizeSite
CaWRKY6	Capana01g004472	chr01	-	AltFirstExon	300743685	300744180	374529	374529		Chr01:300742021-300745209	-	5'	300742280	300742021
CaWRKY10	Capana02g001642	chr02	+	Alt3' site	129707990	129708139	12977993	12978139	1297799:12977992	Chr02:129707480-129709394	+	5'	129707611	129707480
CaWRKY11	Capana02g002230	chr02	-	Alt5' site	142215253	142215444	142215334	142215444	142215253:142215333	Chr02:142213332-142216281	-	5'	142213621	142213332
CaWRKY13	Capana02g003339	chr02	+	Alt3' site	159224528	159224680	1592246	15922468	159224528:159224599	Chr02:159222278-159226464	+	5'	159222405	159222278
CaWRKY15	Capana03g000473	chr03	-	IntronRetention	6502555	6502555				Chr03:6501367-6503455	-	5'	6501568	6501367
CaWRKY16	Capana03g001099	chr03	+	AltFirstExon	18685897	18685939	18684171	18684171		Chr03:18684120-18688153	+	5'	18684171	18684120
CaWRKY20	Capana03g002635	chr03	+	Alt3' site	93206497	93206598	932656	9326598	9326497:932655	Chr03:93204626-93207445	+	3'	93207341	93207445
CaWRKY21	Capana03g003085	chr03	+	Alt3' site	167545834	167545989	167545942	167545989	167545834:167545941	Chr03:167540037-167549065	+	3'	167548534	167549065
CaWRKY30	Capana06g003072	chr06	-	IntronRetention	218690343	218690594				Chr06:218688869-218692099	-	5'	218689176	218688869
CaWRKY31	Capana07g000181	chr07	+	skippedExon	9034313	9034365				Chr07:9032608-9041254	+	5'	9032674	9032608
CaWRKY33	Capana07g001256	chr07	+	Alt3' site	167391959	167392055	167391964	16739255	167391959:167391963	Chr07:167387637-167411748	+	5'	167387734	167387637
CaWRKY37	Capana07g002350	chr07	+	Alt3' site	219058899	219059451	2195899	21959451	21958899:2195898	Chr07:219055519-219061444	+	3'	219061043	219061444
CaWRKY38	Capana07g002454	chr07	-	IntronRetention	220546343	220547205				Chr07:220545320-220550119	-	5'	220545442	220545320
CaWRKY51	Capana10g001791	chr10	+	IntronRetention	183799458	183799947				Chr10:183796706-183802013	+	5'	183798726	183796706
CaWRKY61	Capana00g004057	chr00	+	AltFirstExon	607655611	607655696	67646848	67646848		Chr00:607651511-607664839	+	5'	607660271	607651511
CaWRKY22	Capana03g003279	chr03	-	IntronRetention	203453893	203453893
CaWRKY45	Capana09g001251	chr09	+	IntronRetention	129711821	129711979
