# Supplementary material for: Identification, expression, alternative splicing and functional analysis of pepper WRKY gene family in response to biotic and abiotic stresses
Source: PLoS One. 2019 Jul 22;14(7):e0219775. doi: 10.1371/journal.pone.0219775 (PMC6645504; doi:10.1371/journal.pone.0219775)
Supplement: S8 Table — (XLSX) [file pone.0219775.s012.xlsx]

## Sheet: Sheet1
S8 Table. Predicted cis-elements in the promoter regions of 15 CaWRKY genes of pepper.
ID	Motif	Start	End	Strand	Annotation
CaWRKY1
ABRE	CACGTG	65	1435	+	cis-acting element involved in the abscisic acid responsiveness
ABRE	ACGTG	66	1434	+	cis-acting element involved in the abscisic acid responsiveness
W box	TTGACC	207	1293	-
W box	TTGACC	234	1266	+
ABRE	ACGTG	301	1199	+	cis-acting element involved in the abscisic acid responsiveness
W box	TTGACC	907	593	-
STRE	AGGGG	1452	48	-
STRE	AGGGG	1459	41	+
CaWRKY2
Myb-binding site	CAACAG	20	1480	-	MYB binding site involved in drought-inducibility
MBS	CAACTG	376	1124	-
W box	TTGACC	427	1073	+
STRE	AGGGG	449	1051	-	cis-acting element involved in defense and stress responsiveness
STRE	AGGGG	488	1012	-
TC-rich repeats	GTTTTCTTAC	499	1001	-
ABRE	ACGTG	584	916	-	cis-acting element involved in the abscisic acid responsiveness
ABRE	ACGTG	731	769	-	cis-acting element involved in the abscisic acid responsiveness
CaWRKY8
TCA-element	TCAGAAGAGG	92	1408	+	cis-acting element involved in salicylic acid responsiveness
W box	TTGACC	131	1369	+
STRE	AGGGG	161	1339	-
GARE-motif	TCTGTTG	517	983	+	gibberellin-responsive element
Myb-binding site	CAACAG	518	982	-	MYB binding site involved in drought-inducibility
CaWRKY10
STRE	AGGGG	128	1372	-
TATC-box	TATCCCA	277	1223	+	cis-acting element involved in gibberellin-responsiveness
STRE	AGGGG	283	1217	+
P-box	CCTTTTG	308	1192	-	gibberellin-responsive element
TC-rich repeats	GTTTTCTTAC	322	1178	-	cis-acting element involved in defense and stress responsiveness
STRE	AGGGG	443	1057	-
TGA-element	AACGAC	531	969	+	auxin-responsive element
W box	TTGACC	724	776	+
CaWRKY23
CGTCA-motif	CGTCA	506	994	+	cis-acting regulatory element involved in the MeJA-responsiveness
CGTCA-motif	CGTCA	536	964	+	cis-acting regulatory element involved in the MeJA-responsiveness
TGA-element	AACGAC	561	939	-	auxin-responsive element
P-box	CCTTTTG	777	723	-	gibberellin-responsive element
W box	TTGACC	856	644	-
STRE	AGGGG	889	611	+
ABRE	ACGTG	929	571	-	cis-acting element involved in the abscisic acid responsiveness
CaWRKY27
LTR	CCGAAA	73	1427	+	cis-acting element involved in low-temperature responsiveness
STRE	AGGGG	109	1391	+
W box	TTGACC	293	1207	-
CGTCA-motif	CGTCA	348	1152	+	cis-acting regulatory element involved in the MeJA-responsiveness
MBS	CAACTG	473	1027	-	MYB binding site involved in drought-inducibility
CGTCA-motif	CGTCA	764	736	-	cis-acting regulatory element involved in the MeJA-responsiveness
LTR	CCGAAA	853	647	+	cis-acting element involved in low-temperature responsiveness
W box	TTGACC	997	503	+
CaWRKY33
CGTCA-motif	CGTCA	140	1360	+	cis-acting regulatory element involved in the MeJA-responsiveness
TATC-box	TATCCCA	364	1136	-	cis-acting element involved in gibberellin-responsiveness
CGTCA-motif	CGTCA	471	1029	-	cis-acting regulatory element involved in the MeJA-responsiveness
Myb-binding site	CAACAG	488	1012	-
GARE-motif	TCTGTTG	616	884	+	gibberellin-responsive element
Myb-binding site	CAACAG	617	883	-
MYB recognition site	CCGTTG	1158	342	-
TCA-element	CCATCTTTTT	1376	124	-	cis-acting element involved in salicylic acid responsiveness
ABRE	ACGTG	1421	79	+	cis-acting element involved in the abscisic acid responsiveness
TCA-element	CCATCTTTTT	1600	-100	-	cis-acting element involved in salicylic acid responsiveness
CaWRKY38
STRE	AGGGG	111	1389	-
ABRE	GACACGTGGC	116	1384	+	cis-acting element involved in the abscisic acid responsiveness
ABRE	CACGTG	118	1382	+	cis-acting element involved in the abscisic acid responsiveness
ABRE	ACGTG	119	1381	+	cis-acting element involved in the abscisic acid responsiveness
W box	TTGACC	141	1359	-
ABRE	AACCCGG	176	1324	-	cis-acting element involved in the abscisic acid responsiveness
WUN-motif	AAATTACT	270	1230	+
TGA-element	AACGAC	360	1140	+	auxin-responsive element
TCA-element	CCATCTTTTT	995	505	+	cis-acting element involved in salicylic acid responsiveness
STRE	AGGGG	1158	342	-
P-box	CCTTTTG	1160	340	+	gibberellin-responsive element
TCA-element	CCATCTTTTT	1172	328	-	cis-acting element involved in salicylic acid responsiveness
TCA-element	TCAGAAGAGG	1280	220	+	cis-acting element involved in salicylic acid responsiveness
TCA-element	CCATCTTTTT	1425	75	-	cis-acting element involved in salicylic acid responsiveness
Myb-binding site	CAACAG	1460	40	-
CaWRKY48
CGTCA-motif	CGTCA	151	1349	+	cis-acting regulatory element involved in the MeJA-responsiveness
STRE	AGGGG	184	1316	+
W box	TTGACC	313	1187	+
STRE	AGGGG	409	1091	+
STRE	AGGGG	715	785	+
CGTCA-motif	CGTCA	981	519	-	cis-acting regulatory element involved in the MeJA-responsiveness
LTR	CCGAAA	1082	418	-	cis-acting element involved in low-temperature responsiveness
CaWRKY51
MBS	CAACTG	239	1261	-	MYB binding site involved in drought-inducibility
TCA-element	CCATCTTTTT	676	824	-	cis-acting element involved in salicylic acid responsiveness
CGTCA-motif	CGTCA	699	801	-	cis-acting regulatory element involved in the MeJA-responsiveness
STRE	AGGGG	727	773	+
ABRE	GCAACGTGTC	767	733	+	cis-acting element involved in the abscisic acid responsiveness
AuxRR-core	GGTCCAT	928	572	+	cis-acting regulatory element involved in auxin responsiveness
STRE	AGGGG	954	546	+
TATC-box	TATCCCA	1066	434	+	cis-acting element involved in gibberellin-responsiveness
CaWRKY53
ABRE	AACCCGG	244	1256	-	cis-acting element involved in the abscisic acid responsiveness
GARE-motif	TCTGTTG	520	980	-	gibberellin-responsive element
Myb-binding site	CAACAG	520	980	+
W box	TTGACC	666	834	-
CGTCA-motif	CGTCA	1008	492	-	cis-acting regulatory element involved in the MeJA-responsiveness
Myb-binding site	CAACAG	1076	424	-
GARE-motif	TCTGTTG	1122	378	+	gibberellin-responsive element
Myb-binding site	CAACAG	1123	377	-
TC-rich repeats	GTTTTCTTAC	1225	275	-	cis-acting element involved in defense and stress responsiveness
ABRE	ACGTG	1347	153	-	cis-acting element involved in the abscisic acid responsiveness
CGTCA-motif	CGTCA	1349	151	+	cis-acting regulatory element involved in the MeJA-responsiveness
CaWRKY57
ABRE	ACGTG	83	1417	+
TCA-element	TCAGAAGAGG	176	1324	-	cis-acting element involved in defense and stress responsiveness
STRE	AGGGG	369	1131	+	cis-acting element involved in salicylic acid responsiveness
TC-rich repeats	GTTTTCTTAC	418	1082	-	cis-acting element involved in the abscisic acid responsiveness
CaWRKY59
TCA-element	TCAGAAGAGG	63	1437	+	cis-acting element involved in salicylic acid responsiveness
MYB recognition site	CCGTTG	117	1383	-
TCT-motif	TCTTAC	200	1300	-	part of a light responsive element
CGTCA-motif	CGTCA	276	1224	-	cis-acting regulatory element involved in the MeJA-responsiveness
ABRE	ACGTG	368	1132	+	cis-acting element involved in the abscisic acid responsiveness
CaWRKY60
AuxRR-core	GGTCCAT	55	1445	-	cis-acting regulatory element involved in auxin responsiveness
LTR	CCGAAA	139	1361	-	cis-acting element involved in low-temperature responsiveness
ABRE	ACGTG	192	1308	+	cis-acting element involved in the abscisic acid responsiveness
W box	TTGACC	311	1189	-
TGA-element	AACGAC	444	1056	-	auxin-responsive element
ABRE	TACGGTC	742	758	+	cis-acting element involved in the abscisic acid responsiveness
W box	TTGACC	745	755	-
ABRE	ACGTG	826	674	-	cis-acting element involved in the abscisic acid responsiveness
MBS	CAACTG	839	661	+	MYB binding site involved in drought-inducibility
CaWRKY61
STRE	AGGGG	8	1492	-
GARE-motif	TCTGTTG	23	1477	-	gibberellin-responsive element
Myb-binding site	CAACAG	23	1477	+
Myb-binding site	CAACAG	218	1282	+
LTR	CCGAAA	323	1177	+	cis-acting element involved in low-temperature responsiveness
TATC-box	TATCCCA	538	962	+	cis-acting element involved in gibberellin-responsiveness
CGTCA-motif	CGTCA	614	886	-	cis-acting regulatory element involved in the MeJA-responsiveness
CGTCA-motif	CGTCA	786	714	-	cis-acting regulatory element involved in the MeJA-responsiveness
MBS	CAACTG	1277	223	-	MYB binding site involved in drought-inducibility
TGA-element	AACGAC	1417	83	-	auxin-responsive element
Myb-binding site	CAACAG	1424	76	+
TC-rich repeats	GTTTTCTTAC	1498	2	-	cis-acting element involved in defense and stress responsiveness
